# Supplementary material for: Retrospective analysis of non-tuberculous mycobacterial skin infections: diagnostic accuracy, treatment efficacy, and PCR-based species detection in a Chinese primary care hospital
Source: J Clin Microbiol. 2025 Nov 13;63(12):e01065-25. doi: 10.1128/jcm.01065-25 (PMC12710309; doi:10.1128/jcm.01065-25)
Supplement: Table S1 — Basic information, clinical characteristics, and treatment outcomes of NTM skin infection cases. [file jcm.01065-25-s0001.xlsx]

## Sheet: English version
Basic Information, Clinical Characteristics, and Treatment Outcomes of NTM Skin Infection Cases
Path No.	Patient name	Gender	Age	PCR Results	blank1	blank2	CT	Phone	Occupation	Etiology (Exposure History)	Time from onset to diagnosis	Nature of lesions (nodules, plaques, abscesses)	Single/multiple shots	Unilateral / Bilateral	region	Type of lesion	treatment plan	treatment duration	Adverse reactions (liver and kidney function)	Efficacy (cured or not)	relapse
2021-142	JGL	female	75	16S	33.2562	33.2788	32.0191	15725060054	farmer	contraindication caused by branch	unknown	Nodules	multiple4-5	unilateral	Left finger-elbow (hand-upper extremity)	Disseminated along lymphatic vessels	Medication unknown
2021-162	SCL	female	67	16S	34.9785	35.0718	33.3487	18866649879	farmer	contraindication caused by branch	1year	Plaques, Superficial ulcers, scabs	single	unilateral	Right forearm extension (upper extremity)	Fixed type	Subsequent visit to provincial institute, cured, specific medication unknown			heal and recover completely	no relapse
2021-178	LLF	female	61	16S	33.2562	33.2788	30.6893	15063655444	farmer	unclear etiology	1year	Nodules	single	middle of the face	Nose (face)	Fixed type	Outpatient treatment, specific unknown
2021-180	WYH	female	32	16S	33.7626	33.3798	32.4309	15253629252	supermarket staff	unclear etiology	unknown	Plaques, scabs	single	unilateral	Left hand ulnar side to forearm extension (hand-upper extremity)	Disseminated along lymphatic vessels	Specific medication unknown		none	heal and recover completely	no relapse
				TB-regX	Undetermined	Undetermined	29.2574
2021-217	FXQ	female	64	16S	34.3762	33.4133	32.3533	13465671772	farmer	contraindication caused by fish bone	2month	Plaques	single	unilateral	Dorsal side of right index finger (hand)	Fixed	Treatment not available			heal and recover completely	no relapse
2021-270	LML	female	55	16S	34.4018	34.4018	33.2786	15621677837	farmer	unclear etiology	2month	Plaques	single	unilateral	Flexed side of left upper arm (upper extremity)	Fixed	Outpatient treatment, not available			heal and recover completely	no relapse
2021-416	LYH	female	61	16S	35.4373	34.8027	33.7313	15265600877	Non-aquatic industry	contraindication caused by fish bone	1month	Plaques	single	unilateral	Dorsal side of left middle finger (hand)	Fixed	not available (pathology in our hospital, treatment in an outside hospital)	4-5month	none	heal and recover completely	no relapse
				TB6110	Undetermined	Undetermined	34.8129
2021-504	WQH	female	52	16S	33.8943	34.0226	29.0145	13562689678		unclear etiology	1month	Plaques	single	unilateral	Left face under nostril (face)	Fixed	Treated in an outside hospital, not specified	unknown		heal and recover completely	no relapse
2021-563	LMY	female	90	16S	34.467	34.484	30.441	13210757928	none	unclear etiology	unknown	Plaques，Surface ulceration and crusting	multiple 3	unilateral	Left finger-forearm (hand-upper extremity)	Disseminated along lymphatics	Treated in an outside hospital, complained of regression of lesions after topical medication, not specified
2022-009	GXT	male	23	16S	33.5899	35.2136	31.9362	19538105265	cook	contraindication caused by fish bone	unknown	Nodules Plaques	multiple 5个	unilateral	Right hand-elbow (hand-upper extremity)	Disseminated along lymphatics	Treated in an outside hospital with sedative medication (not specified)	2month	none	heal and recover completely	no relapse
2022-476	WCL	female	55	16S	34.7454	35.483	33.0763	13696368299	Non-aquatic industry	contraindication	unknown	Plaques	single	unilateral	Flexed side of right forearm (upper extremity)	Fixed	Treated in an outside hospital, not specified	unknown		heal and recover completely	no relapse
2021-169	YAL	female	63	16S	32.7112	32.6211	31.7662	18853696225	farmer	contraindication		Plaques, scabs	single	unilateral	Extended side of left thumb (hand)	Fixed	Went to the provincial clinic after taking pathology in our hospital and healed and recovered completely after one week of medication, not specified
2021-315	LXL	female	62					15763622342	farmer	contraindication caused by fish bone	6month	Plaques	single	unilateral	Dorsal side of right ring finger (hand)	Fixed	Clarithromycin	halfmonth	none	heal and recover completely	no relapse
2021-321	YXQ	female	46	16S	34.1853	33.9848	31.5332	13791660068	farmer	unclear etiology	2month	Plaques	single	unilateral	Extended side of right thumb (hand)	Fixed	Clarithromycin, rifampicin	halfmonth	none	heal and recover completely	no relapse
2021-380	LJH	female	52	16S	34.467	34.484	31.2256	15053612843	farmer	unclear etiology	1month	Plaques	single	unilateral	Dorsal side of right middle finger (hand)	Fixed	Clarithromycin 0.25bid, rif 0.45qd	1week	none	heal and recover completely	no relapse
2021-207	WWS	male	26	16S	34.4039	34.8846	33.0673	13468482962	cook	contraindication caused by fish bone	3-4month	Plaques	multiple 2	bilateral	Hand (hand)	Fixed	Irregular medication		none	One lesion still remains to this day
2021-251	YCZ	male	56	16S	34.317	34.574	32.0565	13792622166	clerk	contraindication	5month	Plaques	single	unilateral	Dorsal side of metacarpophalangeal joint of right middle finger (hand)	Fixed	Topical Chinese ointment	1month	none	heal and recover completely	no relapse
				MAR2	Undetermined	Undetermined	34.2957
2021-538	DXW	male	67	16S	34.3952	34.4173	32.7823	15653458330	none	unclear etiology	2month	Plaques	multiple 5-6	bilateral	Dorsal side of multiple fingers of both hands (hand)	Fixed	Clarithromycin	At the initial onset of the disease, only pathologic examination, no treatment, the lesions improved, most of the rash subsided, in the past year and gradually have a new rash, oral clarithromycin 1 month, the rash is gradually improving, is still under treatment
2022-008	WQT	male	53	16S	34.1853	33.9848	33.0784	18863675168	construction worker	unclear etiology	severalyear	Plaques	multiple2	unilateral	Right thumb-hand (hand)	Disseminated along lymphatics	Patient has not been regular treatment, now the lesions are still there, more stable
2022-100	ZXF	female	73	16S	33.154	34.743	32.1469	13606364680	farmer	unclear etiology	unknown	Plaques	single	unilateral	Left upper extremity (upper extremity)	Fixed	Minocycline + clarithromycin 2 weeks after self-stopping, now the lesions are still not subside, and there is no obvious progress
2022-188	LGJ	male	72	16S	33.2562	33.2788	31.9023	15949759852	none（fishing enthusiast）	contraindication	unknown （病史3-4year）	Plaques	multiple	bilateral	v. Whole body MULTIPLE (extremity)	Disseminated	Clarithromycin, doxycycline	History of 3-4 years, the patient visited many places, many hospitals, treatment is irregular, v. medication is effective, stopping the drug is repeated, now the lesions are still not cured
2022-497	XDH	male	67	16S	34.626	35.1945	32.8851	13793686182	Non-aquatic industry	contraindication caused by fish bone	2year	Plaques	multiple 2	unilateral	Dorsal side of index finger of right hand (hand)	Lymphatics	Clarithromycin, rifampicin, a week, the patient at the same time oral hypoglycemic drugs and antihypertensive drugs, the medication felt upset stomach, so self-stopping	1week	stomach upset	One lesion resolved on its own and one lesion persists
2021-130	FYE	female	39	16S	36.4605	37.3252	33.1298	15263646801	farmer	contraindication caused by fish bone	unknown	Plaques, Nodules , scabs	multiple 5个	unilateral	Distal side of fingers of right hand-dorsum of hand (hand)	Disseminated along lymphatics	Clarithromycin 0.25BID, rifampicin 0.45 QD	8month	none	heal and recover completely	no relapse
2021-139	XJY	female	57	16S	34.563	34.248	32.8063	13465365393	farmer	contraindication	halfyear	Plaques，Surface erosion and crusting	multiple	unilateral	Left hand-extension of forearm (hand-upper extremity)	Disseminated along lymphatics	Clarithromycin, rifampicin, minocycline routine amount of oral, 2 weeks after dizziness and nausea, stop using minocycline, clarithromycin, rifampicin continue, 3 months after the skin lesions basically subside, only the remaining primary lesions remain traces of the patient's white blood cells are low, discontinue rifampicin, continue to take clarithromycin for 2 months. Total medication 5 month…
				MAR2	Undetermined	Undetermined	34.872
2021-141	WHY	female	46	16S	33.701	33.421	31.4474	13793649776	farmer	contraindication caused by fish bone	unknown	Plaques	single	unilateral	Dorsal aspect of right second metacarpophalangeal joint (hand)	Fixed	Rifampicin, Clarithromycin	8month	none	heal and recover completely	no relapse
2021-145	WGF	female	66					13465282031	farmer	unclear etiology	unknown	Plaques，Nodules	multiple	unilateral	Left forearm-extension (upper extremity)	Fixed	Clarithromycin	8month	none	heal and recover completely	no relapse
2021-161	ZHF	female	64	16S	33.8943	34.0226	32.269	13792073712	farmer	contraindication	3-4month	Plaques, Nodules , scabs	single	unilateral	Dorsal aspect of right hand fingers-dorsum of hand (hand)	Disseminated along lymphatics	Rifampicin 0.45, Clarithromycin 0.25BID	10month	none	heal and recover completely	no relapse
2021-182	CXX	female	54					13287650875	factory workers	contraindication	5month	Plaques	single	unilateral	Dorsal aspect of right index finger (hand)	Fixed	Rifampicin 3 tablets, Clarithromycin 1BID	3month	none	heal and recover completely	no relapse
2021-189	WXF	female	72	16S	34.9785	35.0718	32.6202	15963406028	farmer	contraindication caused by fish bone	5month	Nodules , Plaques	multiple 5个	unilateral	Left wrist-left forearm-extension, but elbow (hand-upper extremity)	Disseminated along lymphatics	Rifampicin 3 tablets, Clarithromycin 1BID	3month	none	heal and recover completely	no relapse
				MAR2	Undetermined	Undetermined	34.8832
				Int1	Undetermined	Undetermined	35.128
2021-191	LCJ	male	55	16S	33.2562	33.2788	31.2265	13953607312	farmer	contraindication caused by fish bone	6month	Plaques, Surface warty growths	single	unilateral	Dorsal side of right index finger (hand)	Fixed	Rifampicin, Clarithromycin	1month	none	heal and recover completely	no relapse
2021-202	YZH	female	76	16S	34.3952	34.4173	32.8896	13853642839	farmer	contraindication caused by fish bone	5month	Plaques, Nodules	multiple 7-8	bilateral	Right hand-upper arm; left palm (hand)	Disseminated (right side along lymphatics from hand to upper arm)	Rifampicin, Clarithromycin	8month	none	heal and recover completely	no relapse
2021-242	LJX	female	75	16S	35.2728	34.8287	32.0479	15864326735	farmer	contraindication caused by fish bone	6month	Plaques	multiple	bilateral	Both hands (distal right finger-dorsum of hand) (hand)	Disseminated (right side along lymphatics from hand, multiple fingers on left side	Rifampicin, Clarithromycin	5month	none	heal and recover completely	no relapse
2021-255	MHJ	male	70	16S	34.4039	34.8846	31.3674	18763699638	farmer	contraindication	3month	Plaques, scabs	single	unilateral	Extensor side of left wrist (hand)	Fixed	Medication unknown	5month	none	heal and recover completely	no relapse
2021-260	LYX	female	45	16S	34.7454	35.483	32.3663	13468466652	farmer	contraindication caused by fish bone	3month	Plaques	single	unilateral	Ventral side of left thumb (hand)	Fixed	Rifampicin, Clarithromycin	3month	none	heal and recover completely	no relapse
2021-270	LML	female	55	16S	34.4018	34.4018	33.2786	15621677837	farmer	unclear etiology	2month	Plaques	single	unilateral	Flexor side of left upper arm (upper limb)	Fixed	Outpatient treatment, unknown			heal and recover completely	no relapse
2021-268	ZHS	male	56	16S	35.2728	34.8287	32.6633	15689226470	farmer	contraindication caused by fish bone	2month	Plaques	single	unilateral	Radial side of right index finger (hand)	Fixed	Rifampicin, Clarithromycin	2month	none	heal and recover completely	no relapse
2021-271	SYA	male	69	16S	34.1256	33.8169	32.4882	13475668498	farmer	contraindication caused by fish bone	5month	Nodules , Plaques	multiple 6-7个	unilateral	Dorsum of right hand-forearm (hand-upper limb)	Disseminated along lymphatics	Rifampicin, Clarithromycin	5month	none	heal and recover completely	no relapse
2021-273	CRZ	female	53	16S	36.4605	37.3252	31.4423	15966152328	farmer	contraindication	1month	Nodules , Plaques	single	unilateral	Medial right thigh (lower limb)	Fixed	Rifampicin, Clarithromycin regular amount of half a year, effective but slow, and then add minocycline 50mg BID, a combination of three and then half a year of medicationheal and recover COMPLETELY.	1year	none	heal and recover completely	no relapse
2021-285	ZYZ	male	69	16S	34.563	34.248	33.453	13280133625	farmer	contraindication	6month	Plaques	multiple 2	unilateral	Dorsal side of right middle finger (hand)	Disseminated along lymphatics	Clarithromycin	2month	none	heal and recover completely	no relapse
				GOR3	Undetermined	Undetermined	33.686
2021-311	GYB	male	58	16S	35.287	35.314	34.1738	13656474314	farmer	contraindication	3month	Nodules Plaques	single	unilateral	Extensor side of the forearm (upper extremity)	Fixed	Clarithromycin	1month	none	heal and recover completely	no relapse
				SZU	Undetermined	Undetermined	34.9874
2021-326	BYQ	female	44	16S	34.8054	34.4225	32.1737	15006936420	cold-storage worker	contraindication	3year	Plaques	multiple 2	unilateral	Left index finger - dorsal aspect of hand (hand)	Disseminated along lymphatic vessels	Clarithromycin, rifampicin, minocycline	1year	none	heal and recover completely，留有疤痕	no relapse
2021-368	ZL	female	53					15863688179	farmer	contraindication caused by fish bone	6month	Plaques	single	unilateral	Extensor side of right thumb (hand)	Fixed	Clarithromycin 0.25 bid, rif 0.45 qd	4month	none	heal and recover completely	no relapse
2021-381	LJT	male	47	16S	34.1464	34.0229	32.8149	15953676532	cold-storage worker	contraindication caused by fish bone	2month	Plaques, swell	multiple 3	unilateral	Left hand part (hand)	Disseminated along lymphatic vessels	Clarithromycin, rifampicin regular dosage	1month	none	heal and recover completely	no relapse
2021-387	ZPB	male	54	16S	34.467	34.484	28.8791	15863430078	Non-aquatic industry	contraindication caused by fish bone	3-4year	Plaques	single	unilateral	Dorsal aspect of right little finger - dorsal aspect of first metacarpophalangeal joint (hand)	Disseminated along lymphatic vessels	Clarithromycin + rifampicin	1-2month	none	heal and recover completely	no relapse
				Kan3	Undetermined	Undetermined	36.4562
2021-400	SLH	female	39	16S	34.8054	34.4225	31.0467	15253644582	Non-aquatic industry	unclear etiology	severalmonth（具体unknown）	Plaques	multiple 2个	bilateral	Dorsal side of both hands (hand)	Fixed	Clarithromycin	Intermittent medication for nearly 2year, the patient does not regularly take medication, during the medication period the lesions may gradually subside, stop the medication on their own, then recurring	none	There is still one lesion that has not subsided, no medication has been taken recently, and the lesion has a tendency to get bigger and bigger.
				Che1	Undetermined	Undetermined	35.9601
2021-401	FHY	female	67	16S	35.4373	34.8027	31.4214	15064425989	Non-aquatic industry	contraindication	unknown	redness Plaques	multiple 10个	unilateral	Hand - Elbow (Hand - Upper Extremity)	Disseminated along lymphatic vessels	Doxycycline	2-3month	none	heal and recover completely	no relapse
2021-412	WYL	female	72					13964740314	Non-aquatic industry	contraindication caused by fish bone	unknown	Plaques	multiple 2	bilateral	Palm Side of Left Hand and Dorsal Side of Right Index Finger (Hand)	Fixed	Clarithromycin + minocycline	specific time unknown, no change in the middle of the drug	none	heal and recover completely	no relapse
2021-445	ZXZ	female	59	16S	34.082	35.214	31.4013	18766898587	Non-aquatic industry	contraindication caused by fish bone	unknown	Nodules , Plaques	multiple	unilateral	Hand - Under Shoulder (Hand - Upper Extremity)	Disseminated along lymphatic vessels	Clarithromycin changed to minocycline after half a month	3month	none	heal and recover completely	no relapse
				Kan3	Undetermined	9.414	35.2954
2021-452	ZGP	female	56	16S	33.2562	33.2788	29.9041	15153626861	Non-aquatic industry	contraindication caused by fish bone	1month	redness Plaques	multiple	unilateral	Hand - Elbow (Hand - Upper Extremity)	Lymphangiectasia	Rifampicin, clarithromycin	7 months (due to the decrease of white blood cells, stop the drug)	White blood cells decreased, recovered after stopping the drug	heal and recover completely（停药时初发皮疹处仍有色沉，后逐渐消退）	no relapse
				MAR4	Undetermined	Undetermined	35.0682
2021-481	WQF	female	62	16S	34.563	34.248	33.146	13615361635	Non-aquatic industry	contraindication caused by fish bone	2month	Plaques	multiple 2	bilateral	Palm surface of left hand with back of right index finger (hand)	Fixed	Clarithromycin for 2 months, followed by minocycline for 1 month	3month	none	heal and recover completely	no relapse
2021-485	ZXF	female	57	16S	33.7626	33.3798	32.1256	13465730098	farmer	contraindication caused by fish bone	halfmonth	Nodules Plaques	multiple 3个	unilateral	Index finger of right hand (hand)	Disseminated along lymphatic vessels	Clarithromycin + minocycline	2month	Dizziness and nausea when taking the drug for the first time, the adverse reactions disappear after 2-3 days of adherence.	heal and recover completely	no relapse
				MAR4	Undetermined	Undetermined	34.2909
2021-487	CFM	female	55					13792663160		contraindication caused by fish bone	halfyear	Nodules , Plaques	multiple 3	unilateral	Hand - Under Shoulder (Hand - Upper Extremity)	Disseminated along lymphatics	Rifampicin, clarithromycin for half a month, the service condition of the rash with relief, but the patient appeared gastrointestinal discomfort, unable to adhere to the drug, stop their own medication. After using moxibustion, Chinese medicine external washing (prescription), after more than six months of treatment, most of the skin lesions subside, now the wrist still has a rash	6 month	Gastrointestinal reactions	The wrist lesions are now flattened, dark brown, and occasionally itchy. The disease has not progressed further.
2021-505	LRL	female	70	16S	36.4605	37.3252	30.3246	18766363597		unclear etiology	unknown	Plaques	multiple（4个）	unilateral	Left Hand - Elbow (Hand - Upper Extremity)	Disseminated along lymphatics	Initial use of rifampicin + clarithromycin, patients with gastrointestinal discomfort, affecting appetite, single use of rifampicin	6 month	Stomach pain, poor appetite, liver and kidney functionnone abnormality	heal and recover completely	no relapse
2021-508	WFY	female	70	16S	33.7626	33.3798	32.2453	15621684109		contraindication	unknown	Plaques	single	unilateral	Extension of Right Wrist (Hand)	Fixed	rifampicin, clarithromycin	5month	none	heal and recover completely	no relapse
2021-512	ZBH	female	67	16S	35.0946	34.7658	31.0416			unclear etiology	unknown	Plaques	single	unilateral	Dorsal Side of Right Ring Finger (Hand)	Fixed	rifampicin, clarithromycin	5month	none	heal and recover completely	no relapse
2021-517	WQS	male	31	16S	33.5899	35.2136	31.9914	13964699085		contraindication caused by fish bone	2-3month	Plaques，superficial rupture	single	unilateral	Dorsal Side of Left Index Finger (Hand)	Fixed	clarithromycin + minocycline	2month	none	heal and recover completely	no relapse
2021-524	YXR	male	81					13695460692		contraindication	unknown	Plaques，superficial rupture scabs	single	unilateral	Dorsal Side of Right Hand Between 1st and 2nd Metacarpal Bones (Hand)	Fixed	itraconazole for 1 month after the effect of the replacement of rifampicin for 1 month after the effect of the patient with a prescription	4month	none	heal and recover completely	no relapse
2021-525	SWY	female	53					13854485265		contraindication caused by fish bone	severalmonth（具体unknown）	Plaques	single	unilateral	Fingers (Hand)	Fixed	rifampicin, clarithromycin	3month	none	heal and recover completely	no relapse
2021-533	SMY	female	54					15964305057		unclear etiology	unknown	Plaques，superficialscabs	multiple2	bilateral	Radial Margin of Right Thumb, Dorsal Side of Left Middle Finger (Hand)	Fixed	rifampicin, Clarithromycin, Minocycline	8month	none	heal and recover completely	no relapse
2021-538	DXW	male	67	16S	34.3952	34.4173	32.7823	15653458330	none	unclear etiology	2month	Plaques	multiple 5-6	bilateral	Dorsal Side of Multiple Fingers on Both Hands (Hand)	Fixed	Clarithromycin	At the initial onset of only pathologic examination, untreated, the lesions improved, most of the rash subsided, the last 1year and gradually have a new rash, oral Clarithromycin 1month, the rash in the gradual improvement of the rash, is still under treatment
2021-541	DJZ	female	69					13465365475	farmer	contraindication	3month	Plaques	single	unilateral	Dorsal Side of Right Middle Finger & Ranging Finger (Hand)	Disseminated along lymphatics	Rifampicin, Clarithromycin	7month	none	heal and recover completely	no relapse
2021-550	ZXH	female	72	16S	34.626	35.1945	32.8878	15265818608	none	contraindication caused by fish bone	unknown	Nodules , Plaques, swell	multiple	unilateral	Dorsal Side of Right Hand - Elbow (Hand - Upper Extremity)	Disseminated along lymphatics	Rifampicin, Clarithromycin	3month	none	heal and recover completely	no relapse
2021-554	SXF	female	51	16S	34.467	34.484	32.2675	15154483292	farmer	unclear etiology	unknown	Nodules	single	unilateral	Ventral side of left thumb (hand)	Fixed	Rifampicin, Minocycline	2month	none	heal and recover completely	no relapse
				MAR2			32.9529
2021-555	CHX	male	73	16S	34.1256	33.8169	31.7079	13468279290	farmer	contraindication	1year	Plaques	multiple 2	unilateral	Dorsal side of right index finger (hand)	Lymphovascular disseminated	Rifampicin, Minocycline	2month	red urine	heal and recover completely	no relapse
2021-565	HZN	male	26	16S	34.626	35.1945	32.8436	13853650895	farmer	unclear etiology	severa lmonth	Plaques	single	unilateral	Radial side of right index finger (hand)	Fixed	Clarithromycin, Minocycline	2month	none	heal and recover completely	no relapse
2021-568	ZYA	male	41	16S	32.7116	33.9504	31.6403	15063684567	fishmonger	contraindication caused by fish bone	halfyear	Plaques	multiple 2	bilateral	Ventral side of right index finger, dorsal side of left thumb (hand)	Fixed	Rifampicin, Clarithromycin	1month	red urine	heal and recover completely	no relapse
				MAR2	Undetermined	Undetermined	35.1442
2021-571	ZLY	male	53	16S	34.1853	33.9848	30.6243	13964619832	farmer	unclear etiology	unknown	Plaques	multiple 2	unilateral	Dorsal aspect of right index finger (hand)	Disseminated along lymphatic vessels	Minocycline + Clarithromycin	3month	none	heal and recover completely	no relapse
2021-587	YJG	male	77	16S	35.287	35.314	29.4448	15153694789	none	unclear etiology	unknown	Plaques，superficialscabs	single	unilateral	Dorsal aspect of left ring finger (hand)	Fixed	Rifampicin, Clarithromycin, Doxycycline	2month	none	heal and recover completely	no relapse
				ABS2	Undetermined	Undetermined	34.2894
2021-588	WZC	male	62					13854488433	farmer	unclear etiology	1month	Plaques	single	unilateral	Right hand to greater trochanter (hand)	Fixed	Clarithromycin, Minocycline	4month	Rash appeared on the exposed area after sun exposure after 4 years of medication, suspected to be allergic, and the patient felt that it was related to the medication.	heal and recover completely	no relapse
2022-006	HXM	male	56	16S	34.082	35.214	32.3919	15863676027	farmer	contraindication	1month	Nodules , Plaques	multiple4-5	unilateral	Right hand dorsal-wrist (hand)	Disseminated along lymphatic vessels	Rifampicin, Clarithromycin	2year	none	heal and recover completely	no relapse
2022-010	LXL	male	55	16S	35.287	35.314	32.007	15069609877	fishmonger	unclear etiology	3-4month	Plaques	multiple 3	unilateral	Right hand dorsal side of little finger (hand)	Disseminated along lymphatic vessels	Rifampicin, Clarithromycin	1month	none	heal and recover completely	no relapse
				MAL1			32.3261
2022-012	XYS	male	36					13455430111	worker	unclear etiology	unknown	Nodules Plaques	multiple 近10处	unilateral	Right hand to upper arm (hand-upper extremity)	Disseminated along lymphatic vessels	Rifampicin, Clarithromycin	9month	none	heal and recover completely	no relapse
2022-014	SSL	female	65					15054487367	farmer	unclear etiology	unknown	Nodules	multiple 近10处	unilateral	Right hand to upper arm (hand-upper extremity)	Disseminated along lymphatic vessels	Rifampicin, Clarithromycin, Minocycline	6month	none	heal and recover completely	no relapse
2022-023	ZQZ	male	58	16S	35.2728	34.8287	31.6354	13854443818		contraindication caused by fish bone	发病后3-4month就诊	Plaques	multiple 2	unilateral	Dorsal aspect of left thumb and ring finger (hand)	Fixed	Rifampicin, Minocycline	6 month	none	heal and recover completely	no relapse
2022-030	LGP	male	63	16S	34.317	34.574	33.3951			unclear etiology	unknown	Plaques	multiple 2	unilateral	Dorsal aspect of right middle finger-dorsal aspect of right hand (hand)	Disseminated along lymphatic vessels	Rifampicin, Minocycline	3month	none	cure	no relapse
				MAR2			31.3257
2022-038	WZ	female	51	16S	34.7454	35.483	28.2227	13953695749	farmer	unclear etiology	unknown	Plaques	multiple	unilateral	Hand to upper arm (hand-upper extremity)	Disseminated along lymphatic vessels	Clarithromycin.	5month	none	heal and recover completely	no relapse
				SME	Undetermined	Undetermined	33.8112
2022-041	LSF	male	18					15265665161	cook	contraindication	halfyear	Plaques	single	unilateral	Dorsal side of right little finger (hand)	Fixed	Rifampicin, Clarithromycin, Doxycycline	4month	Stomach pain, none Abnormal liver and kidney function	During the medication, the skin lesions obviously recede, because of stomach pain during the medication, adhere to the medication for 4 months, see the skin lesions obviously improved, stop the medication, and then the skin lesions gradually recede.	no relapse
2022-044	ZSZ	female	53	16S	34.317	34.574	33.0949	13869635802	farmer	contraindication caused by fish bone	unknown	Plaques	single	unilateral	Dorsal side of right index finger (hand)	Fixed	Rifampicin, Clarithromycin, Doxycycline	3month	Tiredness, none Abnormal liver and kidney function	heal and recover completely	no relapse
2022-047	TXW	male	36					18366352019	worker	unclear etiology	unknown	Plaques	single	unilateral	Dorsal side of second metacarpophalangeal joint of right hand (hand)	Fixed	Clarithromycin, Minocycline	7month	none	heal and recover completely	no relapse
2022-060	LCL	female	73	16S	35.4373	34.8027	30.7723	15265657666	none	contraindication	unknown	Plaques	multiple 5-7个	unilateral	Right upper extremity (upper extremity)	Disseminated along lymphatics	Clarithromycin, Minocycline	1year	Stomach pain, none Abnormal liver and kidney function	because of stomach pain, so intermittent medication, the drug is effective, most of the lesions subside, some can still touch the subcutaneous nodules, so far not heal and recover completely
2022-061	ZYJ	male	64	16S	34.4039	34.8846	33.5241	13606364877	farmer	unclear etiology	unknown	Nodules , Plaques	multiple 3个	unilateral	Dorsal side of left hand-Left upper extremity (hand-upper extremity)	Disseminated along lymphatics	Rifampicin, Minocycline, Doxycycline	2month	none	cure	no relapse
2022-065	LPY	male	78	16S	34.1853	33.9848	31.3763	15953604972	none	unclear etiology	unknown	Plaques，superficialevident Hyperkeratosis	multiple 4-5	bilateral	Dorsal side of right finger-Extension of right forearm; dorsal side of left hand (hand-upper extremity)	Disseminated; right-handed along lymphatics	Rifampicin, Clarithromycin	3month	none	heal and recover completely	no relapse
2022-090	LXJ	male	52	16S	36.4605	37.3252	31.7653	13626363651	decorator	contraindication caused by fish bone	2year	Plaque, crusted surface	multiple 2-3	unilateral	Dorsum of the right hand	Fixed	Doxycycline + Clarithromycin	3month	none	heal and recover completely	no relapse
2022-091	WCX	female	71	16S	34.3762	33.4133	32.7909	13280768382	sanitation worker	contraindication	severalmonth（具体unknown）	plaque	multiple 3	unilateral	Palm-wrist of the right hand	Disseminated along lymphatics	Rifampicin, Clarithromycin, Doxycycline	1month	none	heal and recover completely	no relapse
2022-094	LGM	female	59	16S	32.7116	33.9504	31.1913		farmer	unclear etiology	unknown	plaque	single	unilateral	Palm side of the ring finger of the right hand	Fixed	Rifampicin, Clarithromycin, Minocycline	4month	none	heal and recover completely	no relapse
2022-096	LH	male	53	16S	34.563	34.248	32.8368		farmer	unclear etiology	unknown	plaque	single	unilateral	Middle finger of the left hand	Fixed	Rifampicin, Minocycline, Clarithromycin	7month	none	heal and recover completely	no relapse
2022-101	ZML	female	70	16S	34.317	34.574	32.5646	15954419551	none	unclear etiology	unknown	plaque	single	unilateral	Index finger of the right hand	Fixed	Doxycycline, Clarithromycin	3month	none	heal and recover completely	no relapse
				MAR2	Undetermined	Undetermined	35.1759
2022-122	ZML	female	57	16S	34.317	34.574	31.8035	15054481728	farmer	contraindication caused by fish bone	1month	Plaque	single	unilateral	Dorsal aspect of the middle finger of the right hand	Fixed	Rifampicin, Clarithromycin	1month	none	heal and recover completely	no relapse
				MAR2	Undetermined	Undetermined	29.8654
2022-126	ZHH	male	68	16S	34.082	35.214	29.3341	15863601400	none	unclear etiology		Plaque	single	unilateral	Dorsal aspect of the right middle finger	Fixed	Clarithromycin	1month	none	After taking the medication the lesions improved significantly, the patient stopped taking the medication on his own, and the lesions have not completely disappeared yet.
2022-131	ZRL	female	57	16S	34.467	34.484	33.501	15165672519	farmer	contraindication	1month	Plaque	multiple 4-5	bilateral	Multiple sites on both hands	Disseminated	Doxycycline + Clarithromycin	2month	none	heal and recover completely	no relapse
2022-138	DSJ	female	68					13884820688	none	contraindication caused by fish bone	unknown	Nodule, plaque	multiple 4-5个	unilateral	Right finger to wrist	Disseminated along lymphatics	Clarithromycin, Minocycline	4month	none	heal and recover completely	no relapse
2022-151	GXH	male	53	16S	34.1464	34.0229	32.7615	13780866155	worker	unclear etiology	severalmonth（具体unknown）	Nodule	multiple 2个	unilateral	Dorsum of left foot - ankle	Disseminated along lymphatics Fixed	Clarithromycin + Doxycycline	3month	none	heal and recover completely	no relapse
				GOR4	Undetermined	Undetermined	34.9631
2022-153	ZYH	female	48	16S	36.4605	37.3252	31.9853		worker	unclear etiology	unknown	Nodule, plaque	multiple 4	unilateral	Right finger to wrist	Disseminated along lymphatics	Clarithromycin, Rifampicin	2month	none	heal and recover completely	no relapse
2022-155	TXL	female	42					13406665348	none	contraindication	1year	Plaque	single	unilateral	Left index finger	Fixed	Clarithromycin + Minocycline	5month	none	heal and recover completely
2022-158	WRS	male	34	16S	34.4039	34.8846	31.5389	15853618689	aquaculture industry	contraindication	1yearhalf	Plaque	single	unilateral	Dorsal aspect of right hand between 1st and 2nd metacarpals	Fixed	Rifampicin, Clarithromycin, Minocycline	1month	none	heal and recover completely	no relapse
2022-167	ZML	female	66	16S	34.8054	34.4225	33.4102	15853663964	farmer	unclear etiology	unknown	Nodule, plaque	multiple 3	bilateral	Dorsal aspect of right index finger, left index finger to wrist	Disseminated	Rifampicin, Clarithromycin	5month	none	heal and recover completely	no relapse
				MAR2	Undetermined	Undetermined	34.8961
2022-171	YXQ	female	69	16S	33.154	34.743	31.9504	13853628523	sanitation worker	unclear etiology	unknown	Plaques	single	unilateral	Dorsal right ring finger	Fixed	Rifampicin, Clarithromycin	Course not available	none	heal and recover completely	no relapse
2022-174	YZS	male	60	16S	33.5899	35.2136	31.4233	15763620921	farmer	contraindication caused by fish bone	3month	Plaques	single	unilateral	Right index finger	Fixed	Rifampicin, Clarithromycin	5month	none	heal and recover completely	no relapse
2022-176	LSR	female	67					15169532901	none	contraindication caused by fish bone	2-3year	Plaques	multiple 2	unilateral	Dorsal right ring finger - dorsum of hand	Disseminated along lymphatics	Clarithromycin + Rifampicin	6month	none	heal and recover completely	no relapse
2022-178	SQG	male	68	16S	33.2562	33.2788	30.6893	18765126718	farmer	contraindication caused by fish bone	halfyear	Plaques	single	unilateral	Dorsum of right ring finger	Fixed	Clarithromycin + Rifampicin	1month	none	heal and recover completely	no relapse
2022-182	FGR	female	67	16S	35.484	34.1876	30.5202	13176065631	none	contraindication caused by fish bone	unknown	Plaques	multiple 2	unilateral	Dorsum of right middle finger - dorsum of hand	Disseminated along lymphatics	Rifampicin, Clarithromycin, Doxycycline	6month	none	heal and recover completely	no relapse
2022-183	MXP	female	50	16S	34.8054	34.4225	32.0479	15653452961	farmer	contraindication caused by fish bone	2month	Plaques	multiple 2个	unilateral	Hand	Fixed	Rifampicin, Clarithromycin	2month	none	heal and recover completely	no relapse
2022-204	YHX	female	80	16S	33.154	34.743	30.3325	13869665373	none	contraindication caused by fish bone	3-4month	Plaques	single	unilateral	Dorsum of first metacarpophalangeal joint of right hand	Fixed	Clarithromycin + Minocycline	3-4month	none	heal and recover completely	no relapse
				MAR2	Undetermined	Undetermined	32.8716
2022-218	DFQ	female	67	16S	33.701	33.421	32.3842	13280782211	farmer	contraindication	severalmonth（具体unknown）	Nodular Plaque	multiple 7	unilateral	Dorsal aspect of the first metacarpophalangeal joint of the right hand - dorsal aspect of the forearm	Disseminated along lymphatic vessels	Clarithromycin + Doxycycline	4month	none	heal and recover completely	no relapse
				ABS2	Undetermined	Undetermined	36.5806
2022-222	LXM	female	65					15854480189	farmer	unclear etiology	halfyear	Plaques	single	unilateral	Dorsal side of the index finger of the right hand	Fixed	Rifampicin, Clarithromycin	Half a month after taking the medicine, the skin lesions improved, but did not completely subside, the patient stopped taking the medicine on his own, and the skin lesions gradually subsided.	none	heal and recover completely	no relapse
2022-228	YXQ	female	61	16S	34.1256	33.8169	32.7125	13468480006	Non-aquatic industry	unclear etiology	unknown	Plaques	multiple	unilateral	Dorsal side of the right hand - wrist	Disseminated along lymphatics	Clarithromycin+Minocycline	Half a month after taking the drug, the lesions improved, stop the drug on their own, the interval of half a month again recurrence, continue to take the drug for 1 month, heal and recover completely	none	heal and recover completely	no relapse
2022-265	LSF	female	76	用的伊曲康唑，但分支杆菌是隐形				13953615508	Non-aquatic industry	contraindication	2-3month	Plaques	single	unilateral	Ulnar side of the palm of the right hand	Fixed	Itraconazole	half a year	none	heal and recover completely	no relapse
2022-270	CAQ	female	80	16S	34.9785	35.0718	32.9297	18253600765	Non-aquatic industry	contraindication caused by fish bone	unknown	Plaques	multiple	unilateral	Dorsal side of the left hand - forearm extension	Disseminated along lymphatics	Clarithromycin+Minocycline	2month	none	heal and recover completely	no relapse
2022-282	TFX	female	52	16S	33.2562	33.2788	32.4196	13953694168	Non-aquatic industry	contraindication caused by fish bone	half year	Plaques	multiple 2	unilateral	Thumb and forefinger of the right hand	Fixed	Rifampicin, Clarithromycin	1month	none	heal and recover completely	no relapse
2022-315	LAF	female	66	16S	32.7116	33.9504	28.6383	15314427432	Non-aquatic industry	contraindication caused by fish bone	half year	Nodal Plaques	multiple 3	unilateral	Dorsal side of the left hand - upper arm	Disseminated along lymphatics	Clarithromycin+Doxycycline	5month	none	heal and recover completely	no relapse
2022-316	XYF	female	60					13854419262	farmer	unclear etiology	half year	Nodal Plaques	multiple 8-9个	unilateral	Dorsal side of the middle finger of the right hand	Disseminated along lymphatics	Clarithromycin+Minocycline	2month	none	heal and recover completely	no relapse
2022-321	ZHD	male	76	16S	34.3762	33.4133	31.8608	15165665648	none	contraindication	20 days	Nodal Plaques	single	unilateral	Dorsal side of the middle finger of the right hand	Fixed	Clarithromycin, Doxycycline	half a month	none	heal and recover completely	no relapse
2022-341	ZJY	female	55	16S	35.484	34.1876	32.232	19108458668	Non-aquatic industry	contraindication caused by fish bone	unknown	Plaques	multiple 2	unilateral	Dorsal side of the little finger of the right hand	Fixed	Clarithromycin+Minocycline	1month	none	heal and recover completely	No relapse
2022-405	YMR	female	20					13455685841	Non-aquatic industry	unclear etiology	unknown	Plaques	multiple 4	unilateral	Dorsal side of the left hand - upper arm	Disseminated along lymphatics	Treated in an outside hospital for several months, details unknown	5-6month?	none	heal and recover completely	no relapse
2022-437	LMD	male	70					15053635872	Non-aquatic industry	unclear etiology	unknown	Plaques	single	unilateral	Wrist	Fixed	Clarithromycin+Rifampicin	6month stop the drug on their own, after stopping the drug 2-3month recurrence, again take the drug gradually subside. 3month relapsed, took medication again 8month	none	heal and recover completely	now off medication for over 2 months, no signs of relapse
2022-535	LXX	male	64					13853695399	Non-aquatic industry	unclear etiology	unknown	Plaques	single	unilateral	Dorsal side of the middle finger of the right hand	Fixed	Clarithromycin+Doxycycline	6month	none	heal and recover completely	off medication for over 6 months, currently no signs of relapse
2022-537	SZH	male	76	16S	34.1853	33.9848	31.7448	15954451530	Non-aquatic industry	unclear etiology		Plaques	single	unilateral	Dorsal side of the index finger of the right hand	Fixed	Clarithromycin+Minocycline	3-4month	none	heal and recover completely	no relapse
				MAR4	Undetermined	Undetermined	35.5158
2022-542	XSY	male	58	16S	34.3952	34.4173	31.335	13696368858	Non-aquatic industry	contraindication	unknown	Plaque	single	unilateral	Fingers up	Fixed	Clarithromycin + rifampicin	1month	none	heal and recover completely	no relapse
2022-547	ZYR	female	74					13780839300	Non-aquatic industry	contraindication	unknown	Plaque	multiple，2	unilateral	Dorsum of hand, wrist	Disseminated along lymphatics	Clarithromycin + rifampicin	1month	none	heal and recover completely	no relapse
2022-566	GFG	male	58	16S	34.3762	33.4133	30.9766	13792665966	cook	contraindication caused by fish bone	4-5year	Plaque	single	unilateral	Dorsum of left index finger	Fixed	Clarithromycin + rifampicin	6 month	none	heal and recover completely	no relapse
2022-568	WSQ	female	65	16S	35.484	34.1876	31.3417	13953691256	Non-aquatic industry	unclear etiology	unknown	Plaque	single	unilateral	Metacarpal aspect of left ring finger	Fixed	Clarithromycin + rifampicin	6month	none	heal and recover completely	no relapse
				MAR4	Undetermined	Undetermined	34.1311
2022-571	WQM	male	59					15606462265	construction worker	unclear etiology	half year	Plaque	single	unilateral	Dorsal surface of the left index finger Palmar surface of the left ring finger Radial margin of the right little finger and dorsum of the hand	Fixed	Rifampicin, Clarithromycin	1month	none	heal and recover completely	no relapse
2022-576	YGH	female	63	16S	35.4373	34.8027	33.5418	13465654632	Non-aquatic industry	contraindication caused by fish bone	half year	Nodular Plaque Type	multiple	bilateral	Left thumb Right index finger	Fixed	Clarithromycin+Rifampicin	6month	Diarrhea, red urine, NONE abnormal liver and kidney function, prophylactic liver protecting drugs. (seen at provincial clinic, advice given was prophylactic oral hepatoprotective medication)	heal and recover completely	stopped taking medication for 4 months, no relapse
				MAR2	Undetermined	Undetermined	36.1949
2022-577	MZY	female	78	16S	35.0946	34.7658	30.9149	15864306486	Non-aquatic industry	contraindication	half year	Nodular Plaque	multiple（4-5个）	unilateral	Right hand - upper arm	Lymphovascular disseminated	Clarithromycin	Intermittent medication for 1 year	Expression not clear (rifampicin intolerance), liver and kidney function none abnormal	The skin lesions completely disappeared. After stopping the medication for a period of time (about 1 month), the rash felt abnormal, the patient then took the medication again on his own, and after taking the medication, the abnormal feeling disappeared, so the patient took the medication on his own for more than 1 year. Repeatedly 2-3 times.	Nearly 3 months off meds so far, no relapse.
				MAR4	Undetermined	Undetermined	34.4607
				Int4	Undetermined	Undetermined	34.8215
2022-582	WPF	male	71	16S	34.1256	33.8169	32.1616	13280763899	farmer	unclear etiology	1month	Plaque	single	unilateral	Dorsal side of the right index finger	Limited	Rifampicin, Clarithromycin	Patient intermittent medication 10 boxes of clarithromycin, 1 bottle of rifampicin, about 3month, the patient stopped taking the medication on his own	none	After using the drug, the condition can be relieved, the rash did not completely subside, the patient stopped taking the drug by himself.	Recurrent in last 2 months (September 2023)
2022-588	SJQ	male	68					13953696728	Non-aquatic industry	contraindication caused by clam	several month	Plaque with broken surface, depressed scarring	single	unilateral	Flexion side of the left forearm	Limited	Rifampicin, Clarithromycin	5month	none	During the period of medication, the skin lesions were relieved, and the patient stopped taking the medication on his own. After the lesions gradually subside (I do not remember the exact time).
2022-589	HLQ	male	50					15163688877	shop owner	contraindication caused by fish bone	half year	Plaque	single	unilateral	Dorsal side of the right index finger	Fixed	Rifampicin + Clarithromycin	1month	self-reported poor sleep and sweating after taking medication, liver and kidney function none abnormal	heal and recover completely	no relapse
2022-596	HMX	female	42	16S	34.626	35.1945	33.5932	15863663835	Non-aquatic industry	contraindication caused by fish bone	half year	Plaque	multiple	unilateral	Left hand-extension of the arm	Disseminated along lymphatics	Rifampicin, Clarithromycin for 6 months, Clarithromycin alone for 2 months	8month	none	heal and recover completely, with discoloration.
2021-160	ZSF	female		16S	35.0946	34.7658	31.7852	15866518855	farmer	contraindication caused by fish bone	3month	Plaque Nodule, plaque	multiple	unilateral	Distal end of the right finger-dorsum of the hand	Disseminated along lymphatics	Rifampicin, Clarithromycin - Surgery	initially occurred in the distal part of the finger untreated rash subsided, 3month later nodules appeared on the same side of the hand, after taking the medication for 2 weeks stopped taking the medication on his own, later on, all the nodules were cut out in the pathologic examination at our hospital and the medication was not taken after the operation, heal and recover completely			no relapse
2021-232	QSZ	female	65	16S	35.484	34.1876	33.259	15205365674	farmer	unclear etiology	unknown	Plaque, ulcer, scab	multiple	unilateral	Right hand-forearm	Disseminated along lymphatics	Treated with Chinese herbal medicine extracting cream	course of treatment unknown		heal and recover completely	no relapse
2021-267	ZSM	male	55	16S	34.563	34.248	33.4214	13869681439	farmer	contraindication	6month	Plaque	single	unilateral	Dorsal side of the right hand between the first and second intermetacarpal bones	Fixed	Rifampicin, Clarithromycin treatment for a few months is ineffective, with Chinese herbal medicine topical cleansing (not known) after heal and recover completely?
2021-396	XYG	male	75	16S	35.484	34.1876	30.6618	13791656623	Non-aquatic industry	unclear etiology		Plaque	single	unilateral	Radial margin of the second metacarpal phalangeal joint of the left hand	Fixed	Not regular use of medication			heal and recover completely
2021-589	ZHY	male	64	16S	34.3952	34.4173	31.4664	13884820280	farmer	contraindication caused by firewood	unknown	Plaque	single	unilateral	Dorsum of the left hand	Fixed	In our hospital, Weifang People's Hospital, Chinese Hospital, Dongying and many other hospitals, first oral antibiotics, the condition did not ease after surgery - skin grafting, the entire course of the disease up to 2 years. Now heal and recover completely
2021-592	HYP	female	64					15169411889	security guard	unclear etiology	2year	Plaque	single	unilateral	Dorsum of the middle finger of the right hand	Fixed	1 week external cleansing with prescription			heal and recover completely
2022-003	LXH	male	66	16S	33.701	33.421	32.6133	15165685136	none	unclear etiology	unknown	Plaque	single	unilateral	Dorsum of the left thumb	Fixed	Surgical treatment of skin lesions subside
				ABS2	Undetermined	Undetermined	35.8559
2022-054	LFY	female	58	16S	32.7112	32.6211	30.4077	13365360875	farmer	contraindication caused by acne	1year	Plaque, scab	single	unilateral	Left side of the face	Fixed	No formal treatment	Prescription treatment for more than 2 MONTHS lesions subside, leaving scars
2022-066	JJH	male	65	16S	34.9785	35.0718	33.6357	13953615661	farmer	unclear etiology	1year	Plaque	multiple 2	unilateral	Dorsal and radial side of the index finger of the right hand	Disseminated	Doxycycline + Clarithromycin	1 MONTH of medication followed by freezing, lesions in remission, so far not repeated
				ABS2	Undetermined	Undetermined	35.3667
2022-114	PYX	male	73	16S	36.4605	37.3252	31.6585	13954662362	farmer	contraindication caused by eggplant	unknown	Plaques	single	unilateral	Left index finger	Fixed	Rifampicin, clarithromycin oral 1 month after self-stopping, in the local hospital after clearing heal and recover completely				no relapse
2022-205	RMW	male	66	16S	34.1256	33.8169	31.4523	15966166772	farmer	unclear etiology	unknown	Plaques	single	unilateral	Extension of right forearm	Fixed	in our hospital doxycycline, clarithromycin nearly 1 month untreated, in Weifang Hospital of Traditional Chinese Medicine surgical clearing and suturing of the skin lesions subsided.
2022-266	WAY	female	57	16S	35.287	35.314	33.3578	13225365273	Non-aquatic industry	unclear etiology	unknown	Plaques	single	unilateral	Dorsal aspect of left middle finger	Fixed	Complaints of oral clarithromycin, minocycline 1 month effect is not good, then in the local health center oral Chinese medicine (not known) after the skin lesions subside.	Unknown	none	heal and recover completely	no relapse
2022-268	ZXH	female	53	16S	33.701	33.421	32.3884	18678629893	Non-aquatic industry	contraindication caused by crab	unknown	Plaques	single	unilateral	Right index finger	Fixed	No systemic treatment			The lesions are stable, with no significant progression or regression, and the disease has lasted for more than 2 years.
2022-549	YXG	male	57	16S	33.7626	33.3798	31.2484	15253625910	Non-aquatic industry	contraindication caused by fish bone	half year	Plaques	single	unilateral	Dorsal aspect of right ring finger	Fixed	Clarithromycin + rifampicin	Clarithromycin + rifampicin for 1month at first, then minocycline for an unknown period of time, with poor results. Bloodletting in clinic, topical antibacterial ointment (unknown), heal and recover completely after 1-2month.	none	heal and recover completely	no relapse
2021-263	SEZ	male	64	16S	34.1256	33.8169	31.9117	18765123295	salt workers	contraindication	1year	Plaque	single	unilateral	Dorsal side of right index finger	Fixed	Clarithromycin was taken for 3 weeks and the rash was seen to improve, after which the visit was lost
2021-317	ZAH	female	51					13053635729		contraindication	2-3month	Plaque, crusting, oozing	multiple 2	unilateral	Middle finger of right hand - back of hand	Disseminated along lymphatics	Clarithromycin, rifampicin	Rash improved significantly after 40 days of medication, then lost visit
In total 144
